# Supplementary material for: Oligomeric Aβ1-42 Induces an AMD-Like Phenotype and Accumulates in Lysosomes to Impair RPE Function
Source: Cells. 2021 Feb 17;10(2):413. doi: 10.3390/cells10020413 (PMC7922851; doi:10.3390/cells10020413)
Supplement: Supplementary file 1 [file cells-10-00413-s001.zip]

Archive with 18 entries (13 files):
- Supplementary Material/
- Supplementary Material/Supplementary Information.pdf
- Supplementary Material/Supplementary_OCT scans/
- Supplementary Material/Supplementary_OCT scans/Baseline/
- Supplementary Material/Supplementary_OCT scans/Baseline/Abeta injected mouse-1_baseline.avi
- Supplementary Material/Supplementary_OCT scans/Baseline/Abeta injected Mouse-2_baseline.avi
- Supplementary Material/Supplementary_OCT scans/Baseline/Vehicle injected Mouse-1_baseline.avi
- Supplementary Material/Supplementary_OCT scans/Baseline/Vehicle injected Mouse-2_baseline.avi
- Supplementary Material/Supplementary_OCT scans/Week 1/
- Supplementary Material/Supplementary_OCT scans/Week 1/Abeta injected Mouse-1_week1.avi
- Supplementary Material/Supplementary_OCT scans/Week 1/Abeta injected Mouse-2_week1.avi
- Supplementary Material/Supplementary_OCT scans/Week 1/Vehicle injected Mouse-1_week1.avi
- Supplementary Material/Supplementary_OCT scans/Week 1/Vehicle injected Mouse-2_week1.avi
- Supplementary Material/Supplementary_OCT scans/Week 2/
- Supplementary Material/Supplementary_OCT scans/Week 2/Abeta injected Mouse-1_week2.avi
- Supplementary Material/Supplementary_OCT scans/Week 2/Abeta injected Mouse-2_week2.avi
- Supplementary Material/Supplementary_OCT scans/Week 2/Vehicle injected Mouse-1_week2.avi
- Supplementary Material/Supplementary_OCT scans/Week 2/Vehicle injected Mouse-2_week2.avi
